# Supplementary material for: Genome-Wide Characterization and Expression Analyses of Pleurotus ostreatus MYB Transcription Factors during Developmental Stages and under Heat Stress Based on de novo Sequenced Genome
Source: Int J Mol Sci. 2018 Jul 14;19(7):2052. doi: 10.3390/ijms19072052 (PMC6073129; doi:10.3390/ijms19072052)
Supplement: Supplementary file 1 [file ijms-19-02052-s001.zip]

Archive with 20 entries (18 files):
- ijms-325834-supplementary/
- ijms-325834-supplementary/supplementary/
- ijms-325834-supplementary/supplementary/Supplementary Figure S1.jpg
- ijms-325834-supplementary/supplementary/Supplementary Figure S2.tif
- ijms-325834-supplementary/supplementary/Supplementary Figure S3.jpg
- ijms-325834-supplementary/supplementary/Supplementary Figure S4.jpg
- ijms-325834-supplementary/supplementary/Supplementary File S1.xml
- ijms-325834-supplementary/supplementary/Supplementary File S2.xml
- ijms-325834-supplementary/supplementary/Supplementary File S3.xml
- ijms-325834-supplementary/supplementary/Supplementary File S4.fasta
- ijms-325834-supplementary/supplementary/Supplementary Table S1.docx
- ijms-325834-supplementary/supplementary/Supplementary Table S10.docx
- ijms-325834-supplementary/supplementary/Supplementary Table S2.docx
- ijms-325834-supplementary/supplementary/Supplementary Table S3.docx
- ijms-325834-supplementary/supplementary/Supplementary Table S4.docx
- ijms-325834-supplementary/supplementary/Supplementary Table S5.docx
- ijms-325834-supplementary/supplementary/Supplementary Table S6.docx
- ijms-325834-supplementary/supplementary/Supplementary Table S7.docx
- ijms-325834-supplementary/supplementary/Supplementary Table S8.docx
- ijms-325834-supplementary/supplementary/Supplementary Table S9.docx
