# Supplementary material for: Genome-Wide Characterization and Expression Analyses of Pleurotus ostreatus MYB Transcription Factors during Developmental Stages and under Heat Stress Based on de novo Sequenced Genome
Source: Int J Mol Sci. 2018 Jul 14;19(7):2052. doi: 10.3390/ijms19072052 (PMC6073129; doi:10.3390/ijms19072052)
Supplement: Supplementary file 1 [file ijms-19-02052-s001.zip › ijms-325834-supplementary/supplementary/Supplementary File S2.xml]

<?xml version="1.0"?>

<hybridScaffold>
	<version>
      <flag attr="version" val0="$Id: hybridScaffold_config.xml 4573 2016-02-25 21:42:39Z apang $"/>
    </version>
		<global>
			<flag attr="maxmem" val0="128" display="Maximum memory (GB)" group="Global options" description="Define the maximum amount of RAM in gigabytes to be used by each process."/>
			<flag attr="maxthreads" val0="64" display="Max threads" group="Global options" description="Define maximum number of threads to be used by each process."/>
		</global>
		<fasta2cmap>
			<flag attr="enzyme" val0="BspQI" display="Enzyme" group="FASTA to CMAP digestion" description="Define single enzyme for in-silico FASTA to CMAP digestion. Avalible enzymes: BspQI, BbvCI, BsmI, BsrDI, BssSI." />	
			<flag attr="channelNum" val0="1" display="Channel number" group="FASTA to CMAP digestion" description="Specify the channel the enzyme was used." />	
			<flag attr="minLabels" val0="0" display="Minimum label sites" group="FASTA to CMAP digestion" description="Specify minimum number of label sites per digested contig."/>	
			<flag attr="minLength" val0="0" display="Minimum length (Kb)" group="FASTA to CMAP digestion" description="Specify minimum length in Kb of each digested contig."/>	
		</fasta2cmap>
		<align1>
			<flag attr="res"         val0="2.9"/>
			<flag attr="FP"          val0="0.6"/>
			<flag attr="FN"          val0="0.06"/>
			<flag attr="sf"          val0="0.20"/>
			<flag attr="sd"          val0="0.0"/> 
			<flag attr="sr"          val0="0.01"/> 
			<flag attr="extend"      val0="1"/>
			<flag attr="outlier"     val0="0.0001"/>
			<flag attr="endoutlier"  val0="0.001"/>   
			<flag attr="PVendoutlier" />
			<flag attr="deltaX"        val0="12"/>
			<flag attr="deltaY"        val0="12"/>
			<flag attr="xmapchim"     val0="12"/>
			<flag attr="hashgen" val0="5" val1="7" val2="2.4" val3="1.5" val4="0.05" val5="5.0" val6="1" val7="1" val8="1"/>
			<flag attr="hash" val0="-hashdelta" val1="50"/>
			<flag attr="hashMultiMatch" val0="100"/>
			<flag attr="insertThreads" val0="4"/>
			<flag attr="nosplit"       val0="2"/>
			<flag attr="biaswt"        val0="0"/>
			<flag attr="T"             val0="1e-10" display="P-value" group="Initial alignment" description="Minimum confidence value to output intial alignments. Recommended starting value of 1e-5/genome size in Mb."/>
			<flag attr="S"             val0="-1000"/>
			<flag attr="indel"/>
			<flag attr="PVres"      val0="2"/>
			<flag attr="rres"       val0="0.9"/>
			<flag attr="MaxSE"   val0="0.5"/>
			<flag attr="HSDrange"   val0="1.0"/>
			<flag attr="outlierBC"/>
			<flag attr="xmapUnique"    val0="12"/>
			<flag attr="AlignRes"      val0="2."/>
			<flag attr="outlierExtend" val0="12" val1="24"/>
			<flag attr="Kmax"          val0="12"/>
			<flag attr="resEstimate" />
			<flag attr="f" />   			
			<flag attr="mres"       val0="1e-3"/>
		</align1>
		<assignAlignType>
			<flag attr="T_cutoff" val0="1e-11" display="P-value" group="Chimeric/conflicting alignment flagging" description="Minimum confidence value used to flag chimeric/conflicting alignments. Recommand to set it to be the same as the merge_Tvalue below."/>	
			<flag attr="max_overhang" val0="5" display=""/>				
		</assignAlignType>
		<cut_conflicts>
			<flag attr="window_size" val0="10000" display="Distance (bp)" group="Conflict-cut" description="The distance (bp) from a conflicting site within which the chimeric quality score of BioNano genome map labels will be examined"/>	
			<flag attr="min_quality_score_threshold" val0="35" display="Percent (%)" group="Conflict-cut" description="The minimal percentage of molecules spanning to the left and right of a label of interest, thus supporting the BioNano assembly at that region"/>				
			<flag attr="min_coverage_threshold" val0="10" display="Coverage (X)" group="Conflict-cut" description="The minimal number of molecules aligning to a label of interest in the BioNano assembly"/>				
		</cut_conflicts>
		<mergeNGS_BN>
			<flag attr="merge_Tvalue" val0="1e-11" display="P-value" group="Merging" description="Minimum confidence value used to merge alignments. Recommand to set it to be the same as the assignAlignType T_cutoff above"/>				
			<flag attr="id_shift" val0="100000" display="BioNano cmap id shift" group="Merging" description="Value to shift the BioNano cmap id to distinguish the BioNano cmaps from sequence cmaps. Recommand to set it to be greater than the number of sequence entries."/>
			<flag attr="max_merge_rounds" val0="40" display=""/>		
			<flag attr="endoutlier" val0="1e-4" display=""/>				
			<flag attr="outlier" val0="1e-4" display=""/>				
			<flag attr="biaswt" val0="0" display=""/>				
			<flag attr="sd" val0="0.1" display=""/>				
			<flag attr="res" val0="2.9" display=""/>				
			<flag attr="mres" val0="2.9" display=""/>	
			<flag attr="sf" val0="0.2" display=""/>				
			<flag attr="RepeatMask" val0="4" val1="0.01" display=""/>				
			<flag attr="RepeatRec" val0="0.7" val1="0.6" val2="1.4" display=""/>	
			<flag attr="pairmerge" val0="80" val1="0.2" display="Min alignment length and Max endoutlier" group="Merging" description="Minimum alignment length required for pair merge, and the maximum endoutlier allowed."/>	
			<flag attr="maxmem" val0="64" display=""/>				
		</mergeNGS_BN>
		<align_final>
			<flag attr="res"         val0="2.9"/>
			<flag attr="FP"          val0="0.6"/>
			<flag attr="FN"          val0="0.06"/>
			<flag attr="sf"          val0="0.20"/>
			<flag attr="sd"          val0="0.0"/> 
			<flag attr="sr"          val0="0.01"/> 
			<flag attr="extend"      val0="1"/>
			<flag attr="outlier"     val0="0.0001"/>
			<flag attr="endoutlier"  val0="0.001"/>   
			<flag attr="PVendoutlier" />
			<flag attr="deltaX"        val0="12"/>
			<flag attr="deltaY"        val0="12"/>
			<flag attr="xmapchim"     val0="12"/>
			<flag attr="hashgen" val0="5" val1="7" val2="2.4" val3="1.5" val4="0.05" val5="5.0" val6="1" val7="1" val8="1"/>
			<flag attr="hash" val0="-hashdelta" val1="50" />
			<flag attr="hashMultiMatch" val0="100"/>
			<flag attr="insertThreads" val0="4"/>
			<flag attr="nosplit"       val0="2"/>
			<flag attr="biaswt"        val0="0"/>
			<flag attr="T"             val0="1e-10" display="P-value" group="Final alignment" description="Minimum confidence score used to align NGS contigs back to hybrid scaffold."/>
			<flag attr="S"             val0="-1000"/>
			<flag attr="indel"/>
			<flag attr="PVres"      val0="2"/>
			<flag attr="rres"       val0="0.9"/>
			<flag attr="MaxSE"   val0="0.5"/>
			<flag attr="HSDrange"   val0="1.0"/>
			<flag attr="outlierBC"/>
			<flag attr="xmapUnique"    val0="12"/>
			<flag attr="AlignRes"      val0="2."/>
			<flag attr="outlierExtend" val0="12" val1="24"/>
			<flag attr="Kmax"          val0="12"/>
			<flag attr="resEstimate" />
			<flag attr="f" />   			
			<flag attr="mres"       val0="0.9"/>
			<flag attr="BestRef"       val0="1"/>
		</align_final>
		<refineFinal1>
			<flag attr="refine"        val0="1" display="Refine Map" group="Final Refinement" default0="3" />
			<flag attr="usecolor"    val0="1" default0="1" display="Color Channel" group="Final Refinement" />
			<flag attr="A"             val0="5" display="Aligned Sites Threshold" group="Final Refinement" default0="5"/>
			<flat attr="S"             val0="-9" />
			<flag attr="L"             val0="130"/>
			<flag attr="maptype" val0="0"/>
			<flag attr="extend"        val0="1" display="Allow Extended Molecule" group="Final Refinement" default0="1" />
			<flag attr="MaxCov"        val0="100" display="Max Coverage" group="Final Refinement" default0="100" />
			<flag attr="Mprobeval"     display="Fast Mode" group="Final Refinement"/>

			<flag attr="splitcnt"/> 
			<flag attr="splitrev" val0="2" />
			<flag attr="CmapSNR" />
			<flag attr="splitsite"/>
			<flag attr="MinSplitLen"   val0="50.0"/>

			<flag attr="MaxSE"   val0="0.5"/>
			<flag attr="outlier"       val0="2e-2" display="Min Outliers P-value" group="Second Refinement" default0="1e-5"/>
			<flag attr="outlierMax"    val0="80."/>
			<flag attr="outlierLambda" val0="20."/>
			<flag attr="endoutlier"    val0="1e-3" display="Molecule Ends P-value Cutoff" group="Second Refinement" default0="1e-4"/>
			<flag attr="endoutlierRef"   val0="1e-4" val1="1e-3"/>
			<flag attr="skip_dist" val0="0.0" val2="0.0"/>
			<flag attr="endoutlierFinal" val0="1"/>
			<flag attr="maxEnd" val0="90." />
			<flag attr="RTHETA_FIX" val0="0" />

			<flag attr="TB" val0="1e-6" val1="1e-6" val2="-TBmult" val3="0.1" />
			<flag attr="nosplit"       val0="2" display="Allow Chimeric Split" group="Final Refinement" default0="2" />
			<flag attr="EndTrim"       val0="0.0" display="Min End Trim Coverage" group="Final Refinement" default0="4.99" />
			<flag attr="biaswt"        val0="0.7" display="Bias" group="Final Refinement" default0="0" />
			<flag attr="biaswtEnd"     val0="0.0" />
			<flag attr="biaswtRefine"  val0="0.7" val2="1" />
			<flag attr="biaswtOutlier" val0="0.0" />
			<flag attr="LRbias"        val0="1e0" display="Soft Threshold" group="Final Refinement" default0="1e2"/>
			<flag attr="deltaX"        val0="6" display="Molecule Labels Metric" group="Final Refinement" default0="4" />
			<flag attr="deltaY"        val0="7" display="Mapped Labels Metric" group="Final Refinement" default0="6" />
			<flag attr="RepeatMask"    val0="5" val1="0.01" display="Repeat Mask P-values" group="Final Refinement" default0="2" default1="0.01" />
			<flag attr="RepeatRec" val0="0.7" val1="0.6" val2="1.4" />

			<flag attr="CovTrim"       val0="2"/>
			<flag attr="CovTrimLen" val0="55"/>
			<flag attr="TrimNorm"  val0="0"/>
			<flag attr="TrimNormMed" val0="100"/>
			<flag attr="TrimNormChim" val0="2"/>
			<flag attr="TrimNormMin" val0="2"/>

			<flag attr="PVres"      val0="2"/>
			<flag attr="PVendoutlier" />
			<flag attr="AlignRes" val0="1.5"/>
			<flag attr="rres" val0="1.2"/>
			<flag attr="cres" val0="5.6" val1="3" val2="0.1"/>

			<flag attr="hashgen" val00="5" val01="3" val02="2.4" val03="1.5" val04="0.05" val05="5.0" val06="1" val07="1" val08="3"/>
			<flag attr="hash" val00="-hashdelta" val01="10" val02="10" val03="-mres" val04="0.9"/>
			<flag attr="HSDrange" val0="1.0"/>
			<flag attr="hashoffset" val0="1"/>
			<flag attr="hashMultiMatch" val0="15"/>
			<flag attr="insertThreads" val0="4"/>

			<flag attr="BestRef" val0="1"/>
			<flag attr="BestRefPV" val0="1"/>

			<flag attr="ChimQuality" />

			<flag attr="f"             display="Overwrite Output Files" group="Final Refinement"/>
			<flag attr="T"           val0="1e-11" display="P Value Cutoff Threshold" />
		</refineFinal1>
</hybridScaffold>
