# Supplementary material for: Genome-Wide Characterization and Expression Analyses of Pleurotus ostreatus MYB Transcription Factors during Developmental Stages and under Heat Stress Based on de novo Sequenced Genome
Source: Int J Mol Sci. 2018 Jul 14;19(7):2052. doi: 10.3390/ijms19072052 (PMC6073129; doi:10.3390/ijms19072052)
Supplement: Supplementary file 1 [file ijms-19-02052-s001.zip › ijms-325834-supplementary/supplementary/Supplementary File S4.fasta]

>Rhizoctonia_solani_AG-1_IA-ELU43958.325-386
RNDFTTEDDNNLARFIAKRIPDKSEGGRTGNNLYKDLCERTDVYPWAAGHTWQSWRNRYRKK
>Zea_mays-AQK84933.48-202
SKGNWTLEEDDILRKAVETYKGKNWKKIAECFPGRTDVQCLHRWQKVLNPELVKGPWSKEEDEIITQMVNKLGPKKWSTIAQALPGRIGKQCRERWHNHLNPGINKDAWTQDEEIRLIHAHQTYGNKWAELTKFLPGRTDNAIKNHWHSSVKKKV
>Zea_mays-AQK84939.48-202
SKGNWTLEEDDILRKAVETYKGKNWKKIAECFPGRTDVQCLHRWQKVLNPELVKGPWSKEEDEIITQMVNKLGPKKWSTIAQALPGRIGKQCRERWHNHLNPGINKDAWTQDEEIRLIHAHQTYGNKWAELTKFLPGRTDNAIKNHWHSSVKKKV
>Candida_albicans_P37005-KGQ86225.302-533
TQDETKTRKRDIPKEPHKLPEYDFSTLSDVQTLTKDIYKKTLEWYNQNVKPEDRKKPRAFSPEEESYLDYYLAGYCHLTKMNREDLCQRVWASGVIKDGFWRNIYKVFSYRSVSSVYKHVRRKFHIFDVRAKWTKSDDEQLKQLTLTYPSKWTQIGELMGRMPEDCRDRYRNYLVVGENRKKSNWTQDEVDKLMAIVDEQLAVVSTVNWTLVAEKMGTRSRIQCRYKWNRMK
>Colletotrichum_salicis-KXH25897.1-623
MGVVKGGVWTNIEDEILKASVSKYGLNQWARVSSLLARKTPKQCKARWNEWLDPSIKKTEWSKEEDEKLLHLAKLMPTQWRTIAPAVGRTANQCLERYQKLLDEAEAREASQFGLTGIDGGEASAPSADDVRRLRPGEVDPDPESKPARPDTIDLDEDEKEMLSEARARLANTQGKKAKRKARERQQEESRRLAALQKRRELKTAGINIKVVTRKKGQMDYNADIPFEKKAAPGFYDTAEEQVRNEHQREAFDPRKQQLASKRKGDGDDDGENKRRKKEKEAPSASFQAAVKAGQMQKIREAEQSSKRRALNLPAPQVSEGELEEIVKMGMMGERASMMARQSENDATRGLVSEYSTLNNNAPIRTPRAPAQEDHIANEIRNIRALTNTQSSLLGGENTPLHEGTESTGFDGVAPRKQVVATPNPLATPMHTDSGGQTPARVGLTPMRTPRDSFALNADGSQALVSATPRDVKMREMALRSQLKQGLASLPKPKDTEWELELPEGQREVALSEDQLMEDAGERDRREREIKAAQEALEARRRTQVMQRQLPRPVKVDVSALLSNAETFQDAAEALIAREAAALVANDAAKYPLPNAKISGTAPRLEIISDDDLAEARLQIMLE
>Trichoderma_guizhouense-OPB42296.410-490
RGPNIWTDEETELFYRGLRMFGTEFEMISKMFPNKQRRHVKLKYNREERHCPHLINAALIGEKTVRIDIDEYKAFTGIEFE
>Grifola_frondosa-OBZ70249.44-200
GKFSAIEEAQLNAAIEHYRICKGLTEDQLTAIIFSKEKGRDSFWSEITSALHLRPIIAVYHHVRRTRHPLKQQGRWVPAEDDLLLQAVVELGQQWEKISERNRDLRHSGHWTKGEEAELTQIVTEMTVEQGKDIDNDIFWGVVSDRMGGKRGRQQCR
>Cavenderia_fasciculata-EGG13494.297-328
AIESFNMGNWNEISDNVGTKSPLDCRNHYFTY
>Hypsizygus_marmoreus-KYQ41466.6-161
RRSWTSKEDQLLRDAVEREDPDNPNPSKWHAIAKHVPNRTNKDCRKRWFAKMASDVVKGGWAPDEDEKLVKGIEKYGTRWSLVASVVQTRNSDQCAKRWTDTLNPAIDRTTWTSEADELLLQAVNEHGKVWTKIVKTYFPGRTGLSAKNRYNSITR
>Termitomyces_sp._J132-KNZ77566.6-168
RRSWTAKEDQLLRDAVAKEDPDNPNPSKWHAIAKHVPNRTNKDCRKRWFAKMASDVVKGGWAPDEDEKLVKGIEKYGTRWSLVASVVQTRNSDQCAKRWTDTLNPAIDRTTWTAEADEILLQAVSEHGKVWTKIVKTYFPGRTGLSAKNRYNSITRFNADRGA
>Eutypa_lata_UCREL1-EMR64234.235-427
RRKWSEEETNHLLKGVSKHGVGRWTDILADKEYNFNDRSAGDLKDRFRTCCPDELRANLMAKKEAAKEKHSAMASENKPKKGLMSENILNDTEEDVDMDRAQSVQNDSDSAMPKQRKSRAHRKKMEDLAELGIKGPFKKSHRRERRPFSEQDDREILEGFELYGPQWTKIQRDPRFNLSTRQPTDLRDRLRNK
>Lentinula_edodes-GAV99335.57-210
RRSWTEEEDQLLRDAVDLEEPGSINPSKWHAIAKHVPSRTNKDCRKRWFAKMASDVVKGGWAPEEDEKLVQAIEKYGTRWSLVSAYVQTRNSDQCAKRWTDTLNPMIDRTRWSAEADALLLNAVQEHGKLWTKIVRIYFPGRTGLAAKNRYNSI
>Schizosaccharomyces_octosporus_yFS286-EPX70666.56-188
RVKWTEKETNDLLRGCQIYGVGNWKKILMDERFHFVNRSPNDLKDRFRVILPEDYKKFYPNAKTHMGKNQKIPHTPGMAKASRKERKQFTPEEDERLLEGFFLHGPCWTRISKDASLGLQNRRSTDLRDRFRN
>Neofusicoccum_parvum_UCRNP2-EOD46023.165-363
KRRKKWTEEETTNLLKGVAKFGIGNWKKILECSDFSFDGRTAVDLKDRFRTCCPDEYRKLKTPAASGAEKNAGSGGAEPSTAEAASGKQVSSLVTSNILLPGSANLVPRKKRGPKVHRKDSRDLASIGIEAPFMKSSRRERREFTEQEDAALLRGFEKHGPHWHVIRNDPDLELTHRHPTDLRDRLRNRWPEKYKEAGY
>Scheffersomyces_stipitis_CBS_6054-ABN67829.276-462
PRMFSAEEMSAVDHFVAGYCHLNKWTREDVCNRVWSNERKKDNFWESLVRVLPYRSRASVYKHVRRIYHVFDVRAKWTEEDDALLKKLALTHEGKWKQIGEAMGRMPEDCRDRWRNYVKCGDNRTSNQWSQDEENALKQIVTDMFQQSGNKEYASINWTVVSERMNGTRSRIQCRYKWNKLVKRETA
>Ancylostoma_duodenale-KIH59320.230-284
KGTAWTEKETELFYEILRCTGPDFGLMHEFFPSRARNELKSKFNKEERTNWEKLK
>Trichoderma_parareesei-OTA04419.427-505
PNIWTEEETELFYRGLRMFGTEFEMISKMFPNKQRRHVKLKYNREERHCPHLINAALIGEKTVRIDIDEYKAFTGIEFE
>Talaromyces_marneffei_PM1-KFX41982.2-107
NLGPWSQGEDELLKMGIHRHGPHWSRVAQVVGTRNGDQCFKRWNDVLDPAIDRSPWTREEDRLLLLAIGEYGRAWKMIVDTYFPGRTGLDAKNRHRQLTRKRKRES
>Zea_mays-AQK84941.48-202
SKGNWTLEEDDILRKAVETYKGKNWKKIAECFPGRTDVQCLHRWQKVLNPELVKGPWSKEEDEIITQMVNKLGPKKWSTIAQALPGRIGKQCRERWHNHLNPGINKDAWTQDEEIRLIHAHQTYGNKWAELTKFLPGRTDNAIKNHWHSSVKKKV
>Dichanthelium_oligosanthes-OEL35965.5-57
KQRWTSEEEAALRTGVAKHGVGNWRTILNDPELSSILCSRSNVDLKDKWRNMN
>Aspergillus_nidulans_FGSC_A4-CBF70441.95-124
EIYGLGSWADIADHIGGYRTKEEVRDHYLS
>Ananas_comosus-XP_020093195.122-215
WEREHDKVLLGLLVEKIRSGGRKILDFENDSWRDVVTKFNEATGLKYEDKYLHERFSFYKYEYRIVNNMRHHPEFSWDHQRQVIIATDAEWNEY
>Marssonina_brunnea_f._sp._'multigermtubi'_MB_m1-EKD21697.4-630
VKGGVWTNIEDEILKASVSKYGLNQWARVSSLLARKTPKQCKARWSEWLDPGIRKIEWSKEEDEKLLHLAKLMPTQWRTIAPLVGRTATQCLERYQRLLDEAEQKEAGELGLGGPDGGETKAPSADDVRRLRPGEVDPDPESKPARPDTIDLDEDEKEMLSEARARLANTQGKKAKRKARERQLEESRRLAVLQKRRELKTAGINIKASFRKKGMMDYNADIPFEKAPAPGFYETGEEQAMNEKEREAFDPRKQQLAIKRKGDQEQDPDRKRRKGEKEAPSASYQAAMKAGQMQKIREAEQSSKRRALVLPSPQVGEGELEEIVKMGMIGERANIAARSSENDATRGLVNTYSTVNSGAPIRTPRAPAQEDHIANEIRNIRALTETQSSLLGGENTPLHEGAGSTGFEGVTPRRQTMATPNPMATPFRQASNGIGQTPMGPPAIPGQTPMRTPRDTFALNADGEMQLVGGTPRDVKLREMSLKHKLKQGLASLPKPKDVEWELELPEEQQELLGTEELSEEDAAIRDDRNRRIREAQEAVDFKRRTQVMQRGLPRSTTVDINAQLLNASQVSNPVLAAIAREAALLQAADAINYPIPGSKVNGTPAPLAVIDDDDLARARLLITREV
>Ananas_comosus-XP_020093199.24-117
WEREHDKVLLGLLVEKIRSGGRKILDFENDSWRDVVTKFNEATGLKYEDKYLHERFSFYKYEYRIVNNMRHHPEFSWDHQRQVIIATDAEWNEY
>Candida_albicans_P94015-KGQ84339.304-535
TQDETKTRKRDIPKEPHKLPEYDFSTLSDVQTLTKDIYKKTLEWYNQNVKPEDRKKPRAFSPEEESYLDYYLAGYCHLTKMNREDLCQRVWASGVIKDGFWRNIYKVFSYRSVSSVYKHVRRKFHIFDVRAKWTKSDDEQLKQLTLTYPSKWTQIGELMGRMPEDCRDRYRNYLVVGENRKKSNWTQDEVDKLMAIVDEQLAVVSTVNWTLVAEKMGTRSRIQCRYKWNRMK
>Manihot_esculenta-XP_021613484.1-266
MTSLFNAKFRFQYEKDVLKNRHKTLRNLFKAVKKLLDQKGFSWDENRQMVTADNNVWDEYIKIHPDARAYRIKTIPYYKDLCLIYGDANIEEKGDNLPVLLPDSAGDETISTSQVDRVCEGALVTFQEITVDEDYRISVTNVVIDDSASKELLDNVHQAAGSGTGSNRTRTYWQPPMDRYFIDLMLEHMRKGNQIDGVFRKQAWMDMITSFNVKFGFNYDVDVLKNRYKTLRRQYNVIKNLLELPGFAWDDTRQMVTADDYVWQDY
>Durio_zibethinus-XP_022750340.15-598
YWTPIMERYFIDLMLEQMHRGNRIGHTFSKQAWTDMLTVFNAKFGSQYDKDVLKSRYTNLWKQFNDVKNLLGQSGFSWDESRQMVVADDYVWNAYIKAHPDARSYKTKAVLNFNDLCLIYGYTTADGRYSRSSHDVDFDDEVQGLNMGDAMGSFPSMSNEHSRTEWNAEMDQFFIELMLDQVGRGNKVDNTFNKQAWTDMLASFNAKFGPQHGKRVLRHRYKKLWKYYSDVTVILKQNGFSWDETQLMIMADNDVWESYIKAHPHARTYRMKTLPNYNDLVLIYGEAVDEGSLNNLPQEYDISGTTAGDGKGSVTPSSDRTRTFWTPPMDRYLIDLLLDQVHRGNKLGQTFITRAWIDMVTSFNVKFGSHYDKDVLKNRYKHLRRLYNDIKILLEQSGFSWDEARDMVTAEDSVWDAYIKSHPDARSYRVKTVPSYHKLRVIFGQEIYDRRYNRLAQNVGTDGDVTVSMTCCGNEKNDHFPGSIHHLGLEWTAPMDRFFIDLMLEQVCEGNKIDQAFNEQAWVHMVESFNEKFGLQLDKNILENQYICLMKQYDDISDLLNHSGFVWDEAKQMVVASDDVWEVY
>Coccidioides_posadasii_C735_delta_SOWgp-EER24168.4-631
VKGGVWTNIEDEIVKVAVSKYGLNQWARVSSLLARKTPKQCKARWSEWLDPAIRKVEWSKEEDEKLLHLAKLMPTQWRTIAPIVGRTATQCLERYQKLLDEAEARESDELGLGGPAGGETAAPSADDVRRLRPGELDPDPESKPARPDTIDLDEDEKEMLSEARARLANTQGKKAKRKARERQLEESRRLAVLQKRRELKNAGINIKVVTTKKGQMDYNADIPFEKKPAPGFYNTTEEQARNERQREMFDPRKQQLANKRKGDQDEEQDKKRQKNDKTGSSAAFAAAAKAGQMQRIREAEQSSKRRALVLPSPQVSEGELEEIVKMGMAGERASRMAGDDDNEGTRGLIANYSSIIGGTPIRTPRAPPEEDRIANEIRNIKALTETQSSLLGGENAPLLEGGGSTGFEGIAPRKHQMVTPNPMATPFRQGGAGTIGGTPLQARPGATPLRTPRDNFMINKDTGLPVASTPKEMKIQENFIRRQLRQQLGSLPKPKETEWELEELPSEQPEPIMTDTLTEEDAAERDKRNKAAAEEAAKEKFKRQTQVYQRGLPRPRTLDIAALMKQVEEVEDPVKQMVAREMAIIIAHDAHKFPLQGMHIEGKAPKRQLFSNDLLAKAREDIAAEVSS
>Grifola_frondosa-OBZ79994.5-188
RVGKPWTPYEDNLLTQAVAIYGENESWKSVALSVPGRTNKACRKVDFPLALSFVDHITKTYSQRWLHSLSPSVKKSAWTTEEDQLLLSLYAIHSTRWSVIARHISGRTDDACSKRYREALDPSLKRDDWTADEDARLLDVYARIGGKWGQVGQELNRSGLGCRNRWRMLERKKAALVREGASRD
>Zea_mays-AQK84928.48-202
SKGNWTLEEDDILRKAVETYKGKNWKKIAECFPGRTDVQCLHRWQKVLNPELVKGPWSKEEDEIITQMVNKLGPKKWSTIAQALPGRIGKQCRERWHNHLNPGINKDAWTQDEEIRLIHAHQTYGNKWAELTKFLPGRTDNAIKNHWHSSVKKKV
>Xanthophyllomyces_dendrorhous-CED83835.2-632
VRIIIKGGIWRNTEDEILKAAISKYGKNQWARISSLLTEDEKLLHLAKLMPTQWRTIAPIVGRTATQCLERYQKLLDEAEAKENDELGLSGPGGPEAGPSADDVRRLRPGEVDPDPETKPARPDPIDMDEDEKEMLSEARARLANTQGKKAKRKARERQLEEARRLAVLQKKRELKAAGIMTRSKPKNKKNAMDYNEDIPFNKQPAPGFYDTTDEKNRRYAAPIGQALAKLEGKRKNNNEEDEAAEKRKKAKSDNAKANPTFVAAREAQIQKLKEAEQIGTRRRLDLPAPQVGEVELEEIVKIGQAGERSRELVEGEGGDEASGRLLGDYESLGKAKMARTPRTAPQQDNIMAEARNLRNMIHTQTPLLGDENTPLHQVQGGTGFEGATPLHQVASTPNPLATPFRGTGGVDFGATPRSEAGSSVSSTPLRTPMRDSLNINSADGGMTPAMGDTPAQARRRAKDLLRRGFASLPKAQNDFEIALPEEEIEEEVEEAPLSEEDAAERDAKLQRLAEEEAAKALKRRSQAVQKNLPRPANVDVDGLLGALSLEFTSTGDDALDRALRLVDQEFVQLVEHDSIVHPVPGTSRAGGASSTYELPEDDDLATARSLIHSELANSLGFPGANEETLK
>Aspergillus_nomius_NRRL_13137-KNG84124.887-958
WTWAEDDELRRLVKEYSYNWSLISSCLTPSSQFTSGAERRTPWECFERWIGLEGLPADMSKTQYFRAYHQRL
>Zea_mays-XP_008649480.48-202
SKGNWTLEEDDILRKAVETYKGKNWKKIAECFPGRTDVQCLHRWQKVLNPELVKGPWSKEEDEIITQMVNKLGPKKWSTIAQALPGRIGKQCRERWHNHLNPGINKDAWTQDEEIRLIHAHQTYGNKWAELTKFLPGRTDNAIKNHWHSSVKKKV
>Umbilicaria_pustulata-SLM36928.990-1061
WTWGEDDELRRLVKEYAYNWSLISSCLSSPSIFSSGAERRTPWECFERWVGLDGLPADMSKIQYFRAYHARL
>Cercospora_beticola-PIB00133.3-137
AEVARHLPGRSSKDCRKRWFHSLDSTLRKGRWTPAEDQTLLEAYSQLGPVWHLIAHRIPGRKDDQCSKRYAEILDPSAKDRLQPWTPEEDTHLVTEVAKIGHRWTAISEGLPGRPPLTCRNRWRALQNRRRGGQS
>Trichoderma_guizhouense-OPB43485.394-436
PWTDAEILRLLEGLERFDDDWGEIADHVGTRTREECVLQFLQL
>Brugia_malayi-XP_001901281.293-370
RGNPWSELETDLFYDILRATGPDFGLMHEFFPSRTRVELKAKYNREERFNWTRLNQAMAVPTLLSDALYSHANEIIDR
>Lentinula_edodes-GAW07194.6-127
RRPWSPEEDDLLRVAVLKEEPGNPNPSKWFAISTHVPGRTNKDCRKRWFARMAADIVRGVWSADEDTKLLSAVEKYGTKWSLVATMVHTRNSDQCAKRWTDTLDPTIDRSGWTPEQDRTLLD
>Ananas_comosus-XP_020103058.25-117
WTDMHRAYLVELLQEHNKDKWRGQNGWNKEGWRSIHKAMITKFSHSNYTLEQVKDQEQQLKKQFKAVKNLVEMSGFGWDGDKKMVSAPSEVWE
>Schizosaccharomyces_cryophilus_OY26-EPY51827.56-188
RVKWTEKETNDLLRGCQIYGVGNWKKILMDERFHFVNRSPNDLKDRFRVILPEDYKKFYPNARTHMGKNQKIPHTPGMAKASRKERKQFTPEEDERLLEGFFLHGPCWTRISKDASLGLQNRRSTDLRDRFRN
>Rhizoctonia_solani_AG-3_Rhs1AP-EUC62021.272-329
RNDFTTEDDNNLARFIAKRIPEKSEGGRTGNNLYKDLYIYPWASAHTWQSWRNRYRKK
>Madurella_mycetomatis-KXX78556.23-177
RQVWTPQEDRKLSEAVAKETPKHGPVSWHKVAAHLPGRNNKDCRKRWHYSIANTIRKGTWMREEDERLREAVEIYGARWSKIAEAVGTRNGDQCWKRWYDCLDPRIDKSPWTAEEDTRLLELVSKNGRNWSDIVHQHFPNRTSLSAKNRYSILRR
>PoMYB20.5-178
NVGRPWSAEEDSLLKAAVDAHGENDNWKIIAQAVPGRSNKACRKRWLHSLSPTVKKSAWTQAEDQKLLDCYNSLGPRWSAIARQIPGRTDDACSKRYREALNPNLRKDEWTPEEDKQLVQAYAQIGGKWGQVGQELNRSGLACRNRWRLLERKKLAMSAKQRDHIPYSQAFASE
>Macleaya_cordata-OVA12594.5-42
KTLKKNYNAIKNLLEVSGFGWDPVREVVKAEDSVWADY
>Heterostelium_album_PN500-EFA74690.382-461
REVVKKWTSEEIERFYDALRKYGTDFSLIEAVFEGRSRTQLKQRFKLEERRNPELIKDLLTERPRINLEDFQKESELVRQ
>Schizosaccharomyces_japonicus_yFS275-EEB06858.56-188
RVKWSEEETNNLLQGCRVHGVGNWKKILTDERFHFSNRSPNDLKDRFRTIFPEEYRKLYPNAKTHTGRQQKIALTSGFSKKTRKERQQFTPEEDERLLEGFFLHGPCWTRIRKDASLGLQTRRSTDLRDRFRN
>Aspergillus_flavus_AF70-KOC08701.884-955
WTYAEDDELRRLVKEYSYNWSLISSCLTPSSQFTSGAERRTPWECFERWIGLEGLPADMSKTQYFRAYHQRL
>Cephalotus_follicularis-GAV57001.16-309
WTPEMDRYFIDLMLEQVNKGHRLDDHLFSKRAWMHMTSSFNEKFAFQCEKDVLKNRYKTLRNLYKSVKKLLTHQGFSWDGKRRMVTAENVIWDQYIKAHPDARPFRIKTIPYYSDLRLIYGDATIEQKGDNVLELSPQSGENERTAANQSGTGSEGAVEAFHDVTVAEAGIPMSKEVVDDTQLAMLNVAGITASGRSRTNWQPPMDRYFIDLMVDQVHKGNQIDGIFRKQAWMEMIASFNTKFGFSYNLDVLKNRYKSLRRQYNVITSLLDLNGFAWDDARQMVIADDYVWQDY
>Aspergillus_fischeri_NRRL_181-EAW25371.882-953
WTYAEDDELRRLVKEYSYNWSLISSCLTPSSQFTSGAERRTPWECFERWVGLEGLPADMSKTQYFRAYHQRI
>Colletotrichum_sublineola-KDN69128.1-623
MGVVKGGVWTNIEDEILKASVSKYGLNQWARVSSLLARKTPKQCKARWNEWLDPSIKKTEWSKEEDEKLLHLAKLMPTQWRTIAPAVGRTANQCLERYQKLLDEAEAREAAQFGLTGIEGGEASAPSADDVRRLRPGEVDPDPESKPARPDTIDLDEDEKEMLSEARARLANTQGKKAKRKARERQQEESRRLAALQKRRELKTAGINIKVVTRKKGQMDYNADIPFEKKAAPGFYDTTDEQVRNEHQREAFDPRKQQLASKRKGDGDDDGESKRRKKEKDAPSASFQAAIKAGQMQKIREAEQSSKRRPLNLPAPQVSEGELEEIVKMGMMGERASMMARESENDATRGLVSEYSTLNNNAPIRTPRAPAQEDHIANEIRNIRALTNTQSSLLGGENTPLHEGFESTGFDGVAPRKHVVATPNPLATPMHANRVGQTPARAGQTPMRTPRDSFALNADGSQALVSATPQDVKARELALRSQLKQGLASLPKPKDAEWELELPEDQRESAANEDMLIEDAGERDRREQEFRAAQEALEARRRTQVMQRHLPRPVKVDVSALLSKAETIQDTPQLLIAREAAALVANDAIKYPLPGSKVSGVPPRLDTIGDDELVEARLQILSE
>Termitomyces_sp._J132-KNZ79637.8-161
RPWTEEEDSLLTNAVQIYGEQENWKKVAILVPGRTNKACRKRWLHSLSPTIKKCAWTAEEDDLLVSLYNIHGSKWSTIARDIPGRTDDACSKRYREALDPALKKDEWTPEEDKRLMELYDSIGGKWGQVGQELQRSGLGCRNRHRLLSKRQSRV
>Rhizoctonia_solani-CUA70257.1302-1562
GKFSAIEEHQIEEALQSYAKARSLTPQEIDTIIFSKGKKAKEEYSTFWSEITRAVPQRPIIAVYHHVRRTHHPMKQQGKWTPEEDAIVIAAVAELGQKWEQISSRVGRMSSDCRDRYRNHLVDQDARVVGPWTKEEEEELTRIVMELTVERGLQADNDVLWSEVSERMGGRRTRQQVRIKWTDALNKRVKNAGERPRWSAQDAYILVHKVASMPVQDDTEIDWKLLPDPQWNLWSAHQLQRRWFGLKKTLKDSDTMPHSEI
>Diplocarpon_rosae-PBP23513.30-633
IMPVVKGGVWTNIEDEVCKAAVSKYGLNQWARVSSLLARKTPKQCKARWSEWLDPGIRKIEWSKEEDEKLLHLAKLMPTQWRTIAPLVGRTATQCLERYQRLLDEAEQKEAGELGLGGPDGGETKAPSADDVRRLRPGEVDPDPESKPARPDTIDLDEDEKEMLSEARARLANTQGKKAKRKARERQLEESRRLAVLQKRRELKNAGINVKVVNRKKGMMDYNADIPFEKAPAPGFYETGDEQVLNEKEREAFDPRKQQLATKRKGDQEEDPDRKRRKGEKEAPSASYQAAMKAGQMQRVREAEQSSKRRALVLPSPQVSEGELEEIIKMGMIGEQANMAARSSENDATRGLVNTYSTVNSGAPIRTPRAPAQEDHIANEIRNIRALTETQSSLLGGENTPLHEGAGSTGFDGVTPRRQQMETPNPMATPFRQASNGIGATPMRPPAIPGQTPMRTPRDTFALNADGEMQLVGGTPRDIKLREMSMKHKLKQGLASLPRPKDVEWELELPEEQQELLGMEELSEEDAAIRDHRNQQIRQAQEAIEFKRRSQVLQKGLPRATSVDINALLLRASQVSNPIMATIAREAALLEANDAIKYPVPGSK
>Colletotrichum_fioriniae_PJ7-EXF80140.1-623
MGVVKGGVWTNIEDEILKASVSKYGLNQWARVSSLLARKTPKQCKARWNEWLDPSIKKTEWSKEEDEKLLHLAKLMPTQWRTIAPAVGRTANQCLERYQKLLDEAEAREASQFGLTGIDGGEASAPSADDVRRLRPGEVDPDPESKPARPDTIDLDEDEKEMLSEARARLANTQGKKAKRKARERQQEESRRLAALQKRRELKTAGINIKVVTRKKGQMDYNADIPFEKKAAPGFYDTAEEQVRNEHQREAFDPRKQQLASKRKGDGDDDGDNKRRKKEKEAPSASFQAAVKAGQMQKIREAEQSSKRRALNLPAPQVSEGELEEIVKMGMMGEKASMMARQSENDATHGLISEYSTLNNNAPIRTPRAPAQEDHIANEIRNIRALTNTQSSLLGGENTPLHEGTESTGFDGVAPRKQVVATPNPLATPMHTDSVGQTPARVGQTPMRTPRDSFALNADGSQALVSATPRDVKMREMALRSQLRQGLASLPKPKDTEWELELPEDQKELALNEDQLMEDAGERDRREREIKAAQEALEARRRTQVMQRQLPRPAKVDVSALLSNAESFQDSAEALIAREAAALVANDAVKYPLPGSKISGAAPRLDTISDDDLAEARLQIMLE
>Medicago_truncatula-KEH41857.24-288
NWTPSQDQYFLELLLSHVHKGNKTGKVFTRLAWADMTEQFNSKFGFKYDVDVLKNRYKRFKKQYYEIKAMASQNGFQWDGRLNTITANDKTWEEYIKAHPDAQVFRKKLFPCYNDLCIIYGHTVADGRYSLSCFDEGFEYEENASKELDDHTSTSKGVDDQTPPTPSQSKIDWSPMMDRVFVELMLDQVRKGNKAGRTFTRQAWGDMAESFNNRFGCHYGKVVLKNRFNVLSRHYSSINELLGKEGFSWDKAQHKVVANDQVWQK
>Triticum_aestivum-AEV91160.50-204
KGNWTLEEDDILRKAVEIHNGKNWKKIAECFPDRTDVQCLHRWQKVLNPELVKGPWSKEEDDIIIQMVKKYGPTKWSTIAQALSGRIGKQCRERWHNHLNPGINKDAWTQEEEIRLIQAHHIYGNKWAELSKFLPGRTDNAIKNHWHSSVKKKYE
>Helianthus_annuus-OTG10250.13-301
WTLEMDRYFIDLMLEQVEKGNRIDDHLFSKKAWKHMTTLFNTKFKFHYEKDVLKNRHKTLRNLYKAIHNLLSLNGFSWDRTRHMVTADNQVWDDYIKVHPEARSYRIKTIPYYYDLCQIYKDIPSEGNPDKNPMKSLSESVDEDDAFENNNADLEALHEIMIDEDFTVSASKESDGGGVSRSEYEDISGSRVRTYWQPTMDRYFIDLMVDHVQKAHKINGLFRKQAWIEMIKSFNARFGFKYDVDILKNRYKTFRRQYNVINKLLESPGFSWDDFRQMVIADDLSWQDY
>Cordyceps_confragosa_RCEF_1005-OAA75458.196-390
RRKWTDEETNHLLLGVNRHGVGKWTNILEDPDFTFNERTAGDLKDRFRTCCPEELRGSSKSSRSERRSEHSSKSSSRKGLHSENILISDEKSRSKSSKSSPESESPKQKKSRAHRKNMDDLASLGIHGPFKKSHRRERRPFTEQDDHEILEGLDHYGPAWTKIQRDPRYHLSSRQPTDLRDRVRNKYPAIYQRIE
>Opisthorchis_viverrini-OON17689.241-310
KRGGRWDARETVRFYRALSTIGPDFYLMLKLFPNRNREELKRKFKRESRAHPYLVNQALRNRRSYDLTAL
>Neolecta_irregularis_DAH-3-OLL23066.5-99
RWDIRQEQIMLKTLLDEVRTGKMSESRFKRASWEKVRDRLNSELGRQYEISQIKSKFYTMIIDYQTLIAIIHHEGFGWDNEKHLAIAPDHVWRAY
>Candida_albicans_P78048-KGR06487.302-533
TQDETKTRKRDIPKEPHKLPEYDFSTLSDVQTLTKDIYKKTLEWYNQNVKPEDRKKPRAFSPEEESYLDYYLAGYCHLTKMNREDLCQRVWASGVIKDGFWRNIYKVFSYRSVSSVYKHVRRKFHIFDVRAKWTKSDDEQLKQLTLTYPSKWKQIGELMGRMPEDCRDRYRNYLVVGENRKKSNWTQDEVDKLMAIVDEQLAVVSTVNWTLVAEKMGTRSRIQCRYKWNRMK
>Hypsizygus_marmoreus-KYQ45774.8-162
RPWSEEEDLLLIKAVQRHGNHDNWKSVASDVPGRTNKACRKRWLHSLSPTVKKSAWTPTEDAQLLALYNIHGPKWSTIAREISGRTDDACSKRYREALDPNLKKDEWTAEEDEKLMKLYGELGGKWGQLGQELQRSGLGCRNRYRLLSKKASKII
>Colletotrichum_graminicola_M1.001-EFQ30686.1-623
MGVVKGGVWTNIEDEILKASVSKYGLNQWARVSSLLARKTPKQCKARWNEWLDPSIKKTEWSKEEDEKLLHLAKLMPTQWRTIAPAVGRTANQCLERYQKLLDEAEAREAGQFGLTGIEGGEASAPSADDVRRLRPGEVDPDPESKPARPDTIDLDEDEKEMLSEARARLANTQGKKAKRKARERQQEESRRLAALQKRRELKTAGINIKVVTRKKGQMDYNADIPFEKKAAPGFYDTGEEQVRNEHQRQAFDPRKQQLASKRKGDGDDDGESKRRKKEKDAPSASFQAAVKAGQMQKIREAEQSSKRRALNLPAPQVSEGELEEIVKMGMMGERASMMARESENDATRGLVSEYSTLNNNAPIRTPRAPAQEDHIANEIRNIRALTNTQSSLLGGENTPLHEGSESTGFDGVAPRKQVVATPNPLATPMRANGVGQTPARAGQTPMRTPRDSFSLNADGSQALVSATPQDIKTRELALRSQLKQGLASLPKPKDSEWELELPEDQREAAAGEDMLIEDAGERDRREQEFRAAQEALEARRRTQVMQRQLPRPVKVDVSALLSTAETIQDTAQLLIAREAAALVANDAIKYPLPGSKVSGVPPRLDTIADDELAEARLQILSE
>Acanthamoeba_castellanii_str._Neff-ELR13667.232-297
KNQRNKWTREQTDAFYNALRRYGTDFTLIQLLFPDRSRDQIRNKFKKEEKENGPRIDLALRSRLPI
>Ostreococcus_tauri-CEF96818.387-466
RAKAEKWSKDDTELFYRAMTQFGTDFSLIARLFPGRTRRQVKRKYLIEDRADPRRVERCISNRETDPAIYKALISVLQEQ
>PoMYB08.22-119
WTDADDKALLDCLLEQQAAGNQGDNGWKTLVWTAAEESLKGSEERSKGSRKTATSCRDRFKSLKESFLVVQVLRSLSGFGWDDQRHLVTATDDVWDKY
>Diplodia_corticola-OJD37353.313-500
RKKWTEEETTTLLKGVAKFGIGNWKKILDCPEFSFDGRTAVDLKDRFRTCCPDEYRKMKKPKAGGTELDATAGASEASTAETASGKQVSSLVTSNILLPGPSNGPVRKRRGPKVHRKDSQALASIGIEAPFTKSTRRERREFTEQEDAALLRGFEKHGPHWHVIRNDPDLELTHRHPTDLRDRLRNRW
>Grifola_frondosa-OBZ65830.13-197
RRPWTEEEDEKLLAAIEEGSPRPRSTYPFFSSSPFLLSFAEDPDSSPPTRWHAIAQHITDRTNKDCRKRWWAQMSTVISKGSWTNEEDERLFSAVEELGTKWSLVASRVRTRNSGQCAKRWNDALNPSIDRSGWSPEEDEQLLKAVEQQGHSWAHIARTCLPGRTGLAAKNRYNHLIRSSSEEHP
>Aegilops_tauschii_subsp._tauschii-XP_020174664.50-204
KGNWTLEEDDILRKAVEIHNGKNWKKIAECFPDRTDVQCLHRWQKVLNPELVKGPWSKEEDDVIIQMVKKYGPTKWSTIAQALPGRIGKQCRERWHNHLNPGINKDAWTQEEEIRLIQAHHIYGNKWAELSKFLPGRTDNAIKNHWHSSVKKKYE
>PoMYB01.9-162
RRAWTEEEDQLLRDAVRQEDGDSEPPTKWSQIAKHVPNRTNKDCRKRWFSKMASVVAKGVWSAEEDERLTEAVELHGNKWSLVAAMVRTRNNDQCAKRWIDTLNPQIDRSAWSSEEDAQLLRAVDELGKSWKKIVETHFPGRSGLAAKNRYNCL
>Cynara_cardunculus_var._scolymus-KVH91680.15-588
YWTPTMERYFVDLMLEHIQKGNRVGHTFNKQAWTDMLAVFNAKFGSQYDKDVLKSRYTNLWKQFNDVKNMLGQGAFSWDENRHMVVADDYVWDSYIKAHPDARPYKTKAVQNFSDLCLIYGYTTADGRYSRSSHDMDICDETHGVNLGDGLGSPTPSNTERSRTDWTSAMDQFFIGLLLDQREKGNKLDNSYTKEAWTEMLTSFNAKFGPQHTKRVLRHRYKKLFKYYTDMAVLLKQDDFSWDAKEQKVVANDDVWDAYIKAHPQARSYRTKSMPNYTDLESVFGSVIINGSQSNNLDKYLEEDIVGSKTGNERSRTYWTPPMDRYLIDLLLDQVNRGNRIGQTFVAQAWIDMAKSFNANFTSNHDKDVLKNRYKHLKRQYNDIKTLLKETGFSWDDAREMVAASDHIWDAYIEVHPDARSYRVKTVPNYHKLCIIYGEDSSEGRYSRLARNVALDVAPISSIGESNDSHLFSETKEDNDWTSEMDECFIELLLEQVHGGNKIVHGFDDQIWTVITTSFNERCRLQHDNQSLRNRYTYFMKQFNEVECLLNQNGFSWDDTCQTIDANDEAWEAY
>PoMYB03.3-38
LKESFLVVQVLRSLSGFGWDDQRHLVTATDDVWDKY
>PoMYB02.8-68
RNPFTHDEDILLAKYIATHNPGRYGRSGNALYKKLVANEDQRWKWSQRHTWQSWRGRYTDH
>Candida_albicans_GC75-KGQ88588.296-527
TQDETKTRKRDIPKEPHKLPEYDFSTLSDVQTLTKDIYKKTLEWYNQNVKPEDRKKPRAFSPEEESYLDYYLAGYCHLTKMNREDLCQRVWASGVIKDGFWRNIYKVFSYRSVSSVYKHVRRKFHIFDVRAKWTKSDDEQLKQLTLTYPSKWTQIGELMGRMPEDCRDRYRNYLVVGENRKKSNWTQDEVDKLMAIVDEQLAVVSTVNWTLVAEKMGTRSRIQCRYKWNRMK
>Candida_albicans_P57072-KGR05094.304-535
TQDETKTRKRDIPKEPHKLPEYDFSTLSDVQTLTKDIYKKTLEWYNQNVKPEDRKKPRAFSPEEESYLDYYLAGYCHLTKMNREDLCQRVWASGVIKDGFWRNIYKVFSYRSVSSVYKHVRRKFHIFDVRAKWTKSDDEQLKQLTLTYPSKWTQIGELMGRMPEDCRDRYRNYLVVGENRKKSNWTQDEVDKLMAIVDEQLAVVSTVNWTLVAEKMGTRSRIQCRYKWNRMK
>PoMYB07.149-428
WDIESDDLLTNIEGLDWERIAEKVSDVSVTPRTAKECETKWLGDRHPKINRGTWSSEETAQLTELARSYGENRVNWKEVAQKLDTNRTPMDCMRHFVPKPHHYWDIDSDDNLRKAVKVYGKDNWNVVARHVSPNATAQQCQNRYLKSLDPNLRKGAWSDEEDNRLHSAVEIYGLSWVDIAVAIPGRTNEQCRDRWLSKLDPSLNKDAWTQEEDEELNAAFLEVGKKWPELTKRLTHGRTDLQVRKRVDYLLKQRAAEEKQMAAEKRQEKQRAREESQRMP
>PoMYB06.506-582
RGSRWSKEETELFFNALSQYGENYELLAFVLPGRDRTACKNKFKVEDKRNPDRINYCLNNRIPVDISTLSRMTGRDF
>Moniliophthora_roreri_MCA_2997-ESK89543.6-161
RRSWTPEEDQLLREAVAREDPNNPTPSKWHAISKHVPNRTNKDCRKRWFAKMASDVVKGGWSPDEDERLVKAIEKYGTRWSMVASLVQSRNSDQCAKRWTDTLNPTIDRTSWTPEADALLINAVNEHGKLWTKIVKTYFPGRTGLSAKNRYNSITR
>Rhizoctonia_solani_123E-KEP53092.274-331
RNDFTTEDDNNLARFIAKRIPEKSEGGRTGNNLYKDLYIYPWASAHTWQSWRNRYRKK
>Botrytis_cinerea_T4-CCD56252.1012-1083
WTCSEDDELKRHVREYAYNWSLISNMLSSRSLFSSGAERRTPWECFERWIALEGLPAEMQKTAYFKAYNNRM
>Aspergillus_clavatus_NRRL_1-EAW10221.879-950
WTYAEDDELRRLVKEYSYNWSLISSCLTPSSQFTSGAERRTPWECFERWVGLEGLPADMSKTQYFRAYHQRI
>Sesamum_indicum-XP_011081986.15-588
YWTPTMERYFVDLMLEHIHRGNRIGHTFNKQAWTDMLAVFNAKFGSQYDKDVLKGRYTNLWKLFNDVKNLLGQKGFSWDETRQMVVADDYVWEAYIKINPEARPYRTKSVLNFDDLCLIYGYTVADGRYSRSSHDVDFEDENPGAHLGERNSNLASSTSSRTDWTPDMDQYFIELMLKQQERGNKLDSTFTKQAWTEMLALFNAKFSSEYNKRVLRHRYKKLWKYYCDLMTLVKQKGFVWDEKQEMVVAHNNVWDAYMKAHPHARSYRAKVFPGYNNLALIFGEMTSKESQIDCHQDKDIKSEAVVAKAGSERSRTYWTPPMDRFFIDLMLDQVHGGNRIGPSFITQAWNDMVESFNANFNSHHDREVLKNRYKHFRKQYNDVRILLQHKGFSWDEGREMLTAEDHVWDAYIKAHPDARSYRVKTVPCYHKLCVIYGQDKFDGSYSCLVGSTDPAVGTFCMKIGNGKREESHAGADPITDWSYPMEQYFVDLMLEQVLHGNKIDNEFGEQAWAHMTLSFKEKFGLQYEQHILENRYLSLMKQYIEISNLLNEEGFLWDEASHTIVGDSDTWESY
>Leucoagaricus_sp._SymC.cos-KXN83638.5-158
NVGRPWTEVEDQLLKEAVAKHGEHDNWKNIALCIPGRTNKACRKRWLHSLSPNVKKTAWTQDEDKLLLDLYEQYGAKWSTIARSIPGRTDDACSKRYREALDPSLKKDEWTSEEDEKLLEVFGRIGGKWGQIGQEMQRSGLGCRNRWRLLERKK
>Rhynchosporium_secalis-CZT45444.4-630
VKGGVWTNIEDEILKASVSKYGLNQWARVSSLLARKTPKQCKARWSEWLDPGIRKIEWSKEEDEKLLHLAKLMPTQWRTIAPLVGRTATQCLERYQRLLDEAEQKEAGELGLGGPDGGETKAPSADDVRRLRPGEVDPDPESKPARPDTIDLDEDEKEMLSEARARLANTQGKKAKRKARERQLEESRRLAVLQKRRELKNAGINIKIVNRKKGVMDYNADIPFEKAPAPGFYETGDEQMLNEKEREAFDPRKQQLANKRKGDQDEDPDRKRRKGENEAPSASYQAAMKAGQQQKIREAEQSSKRRSLVLPAPQVGEGELEEIVKMGMIGERANMIARSSENDATRGLVNTYSTVNSGAPIRTPRAPAQEDHIANEIKNIRALTETQSSLLGGENTPLHEGAGSTGFDGVTPRRQQIETPNPMATPFRQGSNGIGQTPMQPPAIPGQTPMRTPRDSFALNANGEMQLVGDTPRDLKLREMSIKHKLKQGLASLPKPKDVEWELELPEEQQELMGTEELSEEDAAIRDERNRQIREAQEAIEFKRRTQVIQKGLPRSTAVDISALLLNASQVSHPILATIAREAALLEANDAIKYPVPGAKNRGTPGPLAVIEDDDLAIARLLITREV
>PoMYB09.3-38
LKESFLVVQVLRSLSGFGWDDQRHLVTATDDVWDKY
>Necator_americanus-ETN76391.227-304
KGTAWTEKETELFYEILRCTGPDFGLMHEFFPTRARNELKSKFNREERTNWERLKEVMSRPALLDDDLYERAAELQRE
>Cladophialophora_immunda-OQU98109.430-455
DNDWNEIAKHVGTRTREECVLKFLQL
>Amborella_trichopoda-XP_020524755.16-110
EWTPTWDEFLVGLMVDEVNKGRKGDKGFTKESWNYIVSEFNKKFNVNLNQQQLRSRYNYYKKEYKIVKTLLSQSDFGWDESRKIVTAEPEVWDRY
>Sorghum_bicolor-KXG21588.49-203
SKGNWTPEEDDILREAVETYKGKNWKKIAESFPGRTDVQCLHRWQKVLNPELVKGPWSKEEDEIIIQMVNKHGPKKWSTIAQALPGRIGKQCRERWHNHLNPGINKDAWTQDEEIRLIHAHQTYGNKWAELTKFLPGRTDNAIKNHWHSSVKKKV
>Aspergillus_flavus_NRRL3357-EED53852.884-955
WTYAEDDELRRLVKEYSYNWSLISSCLTPSSQFTSGAERRTPWECFERWIGLEGLPADMSKTQYFRAYHQRL
>Trichuris_suis-KHJ39960.118-181
KRGRPWTASETEEFYKALSCVGADFQSMTQYLPSRSREELKRKFMKEELCNRRRIDHALSTPAP
>Aspergillus_bombycis-OGM47090.887-958
WTWAEDDELRRLVKEYSYNWSLISSCLTPSSQFTSGAERRTPWECFERWIGLEGLPADMSKTQYFRAYHQRL
>Macleaya_cordata-OVA18483.16-486
WTPPMDRCFIDIMLEQVHDGNKIHNSFRKKAWVEMVASFNEKSGLQLDKEVLRNRSKKLRMQYSAVKVLLDHDGFHWDDTRKMVTADSDVWDNYLKAHPEAQTFKTKTIPNYNDLCVIYGNETVNGRYNALSHNLSLIDNIPKMETNGVSEGLHSPNMSMFDEDHSVVRYQLEGIDNITPISSDRSRTNWTPTMDRYFIGIMVDQVRRGNKNGNVFRKKAWKQMVVLFNTKFRLQLDKEVLRNRAKKLRIQYIAMKMLLDKTGFHWDDTRQMVTADDSVWDDYLKAHPEARSYRTKTLPNYNDLCVIYGGEPANGRPNHSDHNMNLDNENPEVKNDGVSGSSHSPATSSTHEDFCVASQGVGLDNQAPLSIDRSKTNWTPPMDNYLIDIMIDHVHKGYKIGKTFHREAWMYMLELFNTKFGLQLDKEVLKNRYKKLRTQYNAMSTLLSNSGFRWDETRQLVTADDSVWDDY
>Leucoagaricus_sp._SymC.cos-KXN82675.6-169
RRSWTAKEDQLLREAVAREDPDNPNPSKWHAIAKHVPNRTNKDCRKRWFAKMASDVVKGGWAPEEDERLVKGIERYGTRWSLVASVVQTRNSDQCAKRWTDTLNPAIDRTTWAPESDELLLQAVNEHGKVWTKIVKTYFPGRTGLSAKNRYNSITRFNADPSRA
>Talaromyces_stipitatus_ATCC_10500-EED15261.885-956
WTLNEDDELRRLVKDYSYNWSLIASCLSSPSLFSSGAERRTPWECFERWVGLEGLPADMSKTQYFRAYHQRL
>Trametes_pubescens-OJT09598.6-157
VGNPWTKYEDNLLIQAVAIHGENDNWKAVALSVPGRTNKACRKRWLHSLSPGVKKTAWTPEEDQLLLSLYAIHGTKWSVIARNIQGRTDDACSKRYREALDPSLKRDEWSAAEDTMLLEAYARLGGKWGIIGKELGRSSLGCRNRWRLLDRR
>Smittium_culicis-OMJ19888.285-531
PSKTRTKVSKHNVNEKWLSSNRLKRLRKQYGITYLKGRFTPQENEKINIAISNVCSQKNWERETLLQFLFQKNPNDQDEYSGVWKQICGSIPNRPVQAIYHHIKRIFNPNNYQGNWTPDQDRQLKFWVSRLGHRWEVIGRRMNRTGTNCRDRFRNIKPGETRQTGRWDAKEKQALKDSVIKARLDAGLHTENIEFGQDIGVQWEAVSSILKTRNASQCRGKWNSFAPSQPPAPSIDPQPLVINSLPN
>Phlebia_centrifuga-OKY67416.1-154
MTEKAVGKPWTQEEDNRLIQAVSIHGENDNWKNVSFCVPGRTNKACRKRWLHSLSPNVKKSAWTKEEDELLLKLYASHGAKWSLIARSILGRTDDACSKRYREALDPNFNRGEWTPEEDRLLLEAFGRLGGKWKQVGQELTRPSLACRNRFVRE
>Trichoderma_guizhouense-OPB38518.318-520
RRKWTEEETNHLLKGVDRHGVGKWTNILDDPDYTFNSRSAGDLKDRFRTCCPEEMRVKEVDEVKARARRRQLRSKPRPKSLSPKKSPGKTVQETQETLLAEGGSLSGKDPAASIPFEFDDMPIKRSRAHRMKVSDLAGLGITGPFRRARRRERTAFSNRDDQEILQGLEKYGASWSKIQRDERFHLGTRQPTDLRDRVRNKFP
>Setaria_italica-XP_004960645.47-201
SKGNWTAEEDDILRKAVETYKGKNWKKIAECFPGRTDVQCLHRWQKVLNPELVKGPWSKEEDEIIIQMVNKLGPKKWSTIAQALPGRIGKQCRERWHNHLNPGINKDAWTQEEEIKLIHAHQTYGNKWAELTKFLPGRTDNAIKNHWHSSVKKKV
>Zea_mays-AQK84929.48-202
SKGNWTLEEDDILRKAVETYKGKNWKKIAECFPGRTDVQCLHRWQKVLNPELVKGPWSKEEDEIITQMVNKLGPKKWSTIAQALPGRIGKQCRERWHNHLNPGINKDAWTQDEEIRLIHAHQTYGNKWAELTKFLPGRTDNAIKNHWHSSVKKKV
>Xanthophyllomyces_dendrorhous-CDZ97617.839-904
WQNDDDVVLQRLCHQFPFNWQLISDSFNTVRRTLQIDRRSPWDCFQRWNKKWNPNPEKEPEKKEAI
>PoMYB05.3-595
HEKLLHLAKLMPTQWRTIAPIVGRTATQCLERYQKLLDEAEAKENEELGLAGPEGDAGPSADDVRRLRPGEIDPDPETKPARPDPIDMDEDEKEMLSEARARLANTQGKKAKRKARERQLEEARRLAALQKRRELKAAGVLSGNMRNNSKKKGMDYNADIPFEKKAAPGFYDTSEEQARITSAPVGQSLRRLENKRKTDDEEAERRKRQKKAAEGKNGDNSHQTKFLAARDAQIQKLKEAESIGRRRKLVLPAAQVGESELEDIVKIGQAGESAKALVNGGSEASGRLLTEYEGLENARMARTPRTAPQQDNVLTEARNLRNMTIQQTPLLGEENTPLHIGPGGGTGFESATPRHQVAFTPNPLATPRDTEQSGDVAATPRTVRAGISATPLRTPMRDNLSINPADQTSFVGDTPREQKLRESSAKRALKAGFLNLPKPENNFELLVPDDEDGDGDVDGQTPMSEEDAAERDARLQRIREENERKALARRSQAVQRNLPRPANVDMAQLMNDLSIGEDDDLPAETMQLINEELVNILQHDSIAHPLPGSSKPGSTKSAYHMPADDDIDAARVTIHLELATMVGFPNANPDQLK
>Moniliophthora_roreri_MCA_2997-ESK95523.8-161
RPWSQEEDDLLRKAVGVHGAQDNWKAVASEIPGRTNKACRKRWLHSLSPSIKKTPWTQDEDDLLLRLFSLQGPKWSLIARQIPGRTDDACSKRYNEALNPDLKKDEWTPEEEQLLVQVHAEIGDNKWKEVGARLNRSGLACRNRWKQLERKGRI
>Colletotrichum_tofieldiae-KZL71301.1-623
MGVVKGGVWTNIEDEILKASVSKYGLNQWARVSSLLARKTPKQCKARWNEWLDPSIKKTEWSKEEDEKLLHLAKLMPTQWRTIAPAVGRTANQCLERYQKLLDEAEAREAGQFGLTGIEGGEASAPSADDVRRLRPGEVDPDPESKPARPDTIDLDEDEKEMLSEARARLANTQGKKAKRKARERQQEESRRLAALQKRRELKTAGINIKVVTRKKGQMDYNADIPFEKKAAPGFYDTAEEQVRNEHQREAFDPRKQQLASKRKGDGDDDGESKRRKKEKDAPSASFQAAVKAGQMQKIREAEQSSKRRALNLPAPQVSEGELEEIVKMGMMGERASMMARESENAATRGLISEYSTLNNNAPIRTPRAPAQEDHIANEIRNIRALTNTQSSLLGGENTPLHEGSESTGFDGVAPRKQVVATPNPLATPMHANGVGQTPARAGQTPMRTPRDSFALNADGSQALVSATPQDVKMREMALRSQLKQGLASLPRPKDTEWELELPEDQREAAANEDMLMEDAGERDRREREFRAAQEALEARRRTQVMQRRLPRPVKLDVPALLSSAETIQGTAQLLIAREAAALVANDAIKYPLPGSKVSGVPPRLDTIGDEELAEARLQILSE
>Rhizoctonia_solani_AG-1_IA-ELU38782.36-186
RKKWTTEETQMLVDGCNEWGVGNWKAILNDPRFVFQSRSPVDLKDRWVRLQSGCDLLTHTHCRFRTYFPDAYRLHYPNAKTHLSSRVRSTLPDGTSIFEKTRSKKRRPFSKEEDEALRRGYEQHGTVWATIVKDPVFQQRRSTDLRDRFRN
>PoMYB04.608-661
WNSNEDALLKSLTERYPNNWSLIAECFNSARITLSTDKRTARDCLQRYDALLGP
>Madurella_mycetomatis-KXX81397.5-158
RRNWTPEEDELLRVAVNTALAESRPLLWRELAKSVPGRSNKDCRRRWWNSLADGTAKGPWSEEEDERLIEAVRKHGTSWSRVAQVVRSRNPDQCSSHWSQVLNPTINYCDWIPEEDAQLLRSVLTHGTNWTKIAASHVPKRTTLALKNRYSTLR
>Phlebia_centrifuga-OKY68124.13-102
RRAWTEEEDELLRAAIDQEDADASPPSKWHAIAKHIPHRTNKDCRKRWWAQMATRVSKGSWSTEEDERLFSAVDELGTKWAAVAGRVGTR
>Xanthophyllomyces_dendrorhous-CDZ98477.580-780
GKFSHVEEIDLRNALDGYKAMHNLDHDQLTQIVFAKGKKAREANATFWSEITRKVAERPIIAVYHHVRRMCHPLRNQGPWRKEEDEKLKAAVAEVGQLWEKVEGLVGRMAGDCRDRFRNHIEHNTGGRVRGSWTPQEEEELSRIIKEMTTDQGKSADNDVFWGAVSEKMGYKRSRQQCRIKWQDGLHKKLKCNGTKPKWSK
>Cephalotus_follicularis-GAV73735.385-410
KENWNEIAEHVATKTKAQCILHFVQM
>Cephalotus_follicularis-GAV59866.107-149
WNADDEILLLEGIEMYGLGNWAEVAEHVGTKNKEQCIEHYTNV
>Cephalotus_follicularis-GAV86755.108-149
EWNADEEILLLEGIEMYGFGNWAEVAEHVGTKSKLHCIDHYN
>Zea_mays-AQK91548.45-141
RAKWSHEMKLFLIGLLKDHDVPGFRTHNAWSKEAWTNIVCRLNAKFGCSFTLNQVKQKEQDLKKDYRVVKELQEESGFGWDNERNMVTAPPNVWASF
>PoMYB16.89-139
WGADEELLMLSGIAAQGLGNWKKVADHIGTRTRDEVEEHYNSVYINSPNWP
>PoMYB17.401-664
NLFTADDVMYLKKYIDYCQDQGLVLSLREICERIAIKAPHHTFYSWRRYCNKHQIRLGGYVMNQPRVIASSDQQVTGEEQSIDDTAMSIDLEPAPVDLLVQSQEQPPPPLEEPPPIDTSQSRNRSPTPPRALFRSTTGKGVAFTDEDINFLVRFMDYRKSQGPLDMVLFWKEVAAKAPHHSRASWMKYWRRHKHELNRTDTDAPLPAPPDKKMRYSREDDILLAKYFAEKPEGTSDKVFQAFGRLHPHHPWKGWQEHHRIHKAK
>PoMYB14.144-208
RKKWTTEETQMLVDGCNKHGVGNWKTILSDKSLKFDSRSPVDLKDRFRTYFPDAYRLHYPNAKTH
>PoMYB15.217-289
RMQFTEQDEESLCQWIAEKIPFKQTGGRTGNRLYQQLCEKCNEPEFAWVKRHTWQSWRERYKKNSDRLDKHIQ
>PoMYB12.129-170
WSDQEILLLLEGVEMYDDDWSRVEEHVGTRTAQQCIRKFLEL
>PoMYB13.300-481
FSAIEEQQLRDAIDKYREEKQVTEEDLLDIIFGKKSKESTFWSDITSAIPQRPLIAVYHHVRRHFHPMAQQGKWTAEEDALLKQAVADLGQQWEKVSPRVGRMSADCRDRYRNHIVNRDIRLTGGWSRDEEERLTQIVTEMTVQQGKNIDNDIFWGKVSERMGGTRGRQQCRIKWTDTLSKT
>PoMYB10.22-85
WTDADDKALLDCLLEQQAAGNQGDNGWKTLVWTAAEESLKGSEERSKGSRKTATSCRDRFKSVR
>PoMYB11.4-167
RRSWTEEEDDLLRNAVKKEDPDGNPPSKWHQIAKHVPNRTNKDCRKRWFAKMASIVSKGGWSTDEDERLIEAVRKHGTRWSLVAAMVQTRNNDQCAKRWSDTLNPDIDRTVWSPEEDAQLLDAVQTMGKSWTKIVKTYFPGRTGLSAKNRYSRIMRISADSSKG
>PoMYB18.112-176
GRREFTPRDDEHLAEYLATVVPDPASGGRTGNAIYSKLCSNPEIPWAGNHPWESWRTRYKNKRQW
>PoMYB19.186-248
RTPFSQADKNNLAFYLSRKIPDKAAGGRYGNKVYEELSENPHKEMQWARRHTWQSWRQHYVKN
